# Supplementary material for: The spectrum of nodular lymphocyte predominant Hodgkin lymphoma: a report of the lymphoma workshop of the 20th meeting of the European Association for Haematopathology
Source: Virchows Arch. 2023 Aug 2;483(4):451–63. doi: 10.1007/s00428-023-03554-1 (PMC10611620; doi:10.1007/s00428-023-03554-1)
Supplement: Supplementary file 1 — Supplementary file1 (XLSX 17 KB) [file 428_2023_3554_MOESM1_ESM.xlsx]

## Sheet: Tabelle1
Case	Presenter	Affiliation	Age	Gender	Proposed Diagnosis by submitter	Panel decriptive diagnosis	Panel WHO diagnosis (revised 4th Edition)
128	Valentina Tabanelli	Milano, Italy	46	f	NLPHL with aberrant CD15-expression and downregulation of B-cell programm	NLPHL with aberrant CD15-expression and downregulation of B-cell programm	NLPHL, pattern A
131	Guang Yang	Philadelphia, USA	32	m	NLPHL variant D/E with aggressive clinical presentation	NLPHL variant D with aggressive clinical presentation	NLPHL, pattern D
147	Johannes Kläger	Vienna, Austria	14	f	NLPHL relapse with concomittant takayasu arteriitis	NLPHL pattern C and D, IgD+	NLPHL pattern C and D
167	Haipeng Shao	LeeMoffit, USA	55	m	NLPHL with fibrosis	NLPHL pattern E with fibrosis	NLPHL, pattern E
181	Siok Bian Ng	Singapore	6	m	NLPHL T cell/histiocyte-rich-like pattern, IgD+	NLPHL pattern C and E (weak CD30+)	NLPHL pattern C and E
188	Gorana Gasljevic	Ljubljana, Slovenia	65	f	Grey zone lymphoma with characteristics of cHL NS and NLPHL with focal transformation into a DLBCL or B-cell lymphoma, unclassifiable, with features intermediate between DLBCL and classical Hodgkin's lymphoma	partial infiltration by DLBCL, GCB-type with CD30 expression. No convincing features of cHL or NLPHL.	DLBCL
236	Sharon Jackson	New Zealand	58	m	Bone marrow presentation of Lymphocyte Predominant Hodgkin's Lymphoma	NLPHL, pattern E	NLPHL, pattern E
240	Catherine Luedke	Duke, USA	39	m	Classic Hodgkin Lymphoma Arising in a Patient with a History of Nodular Lymphocyte Predominant Hodgkin Lymphoma	CHL arising following history of NLPHL	CHL
241	Luojun Wang	Barcelona, Spain	66	f	T-cell nd histiocyte rich large B-cell lymphoma with Hodgkin-like areas	no diagnosis on submitted material	no diagnosis
248	Inju Cho	Seoul, Korea	35	m	T-cell/Histiocyte rich large B cell lymphoma with CD30 (+), a complicated case to categorize into nodular lymphocyte predominant Hodgkin Lymphoma or peripheral T cell lymphoma	DLBCL	DLBCL
249	Joshua Menke	Stanford, USA	67	m	CD20-negative lymphocyte predominant Hodgkin lymphoma with focal variant pattern	NLPHL, pattern A, CD20 negative LP cells, EBV+ (small cells)	NLPHL, pattern A
265	Catarina Quadros	Lisboa, Portugal	63	m	Grey zone lymphoma - NLPHL, T cell/histiocyte-rich variant or a T cell/histiocyte-rich large B-cell lymphoma?	Diagnosis absolutely unsure on submitted material	Diagnosis absolutely unsure on submitted material
269	Salib Christian	Mt Sinai, USA	77	f	THRLBCL after reported cHL	THRLBCL, probably not related to NLPHL	THRLBCL
274	Candace Y. Reveles	Stanford, USA	70	f	EBV-Positive Nodular Lymphocyte Predominant Hodgkin Lymphoma with Variant Pattern	NLPHL, pattern C, EBV+/CD30+ LP cells	NLPHL, pattern C
276	Adam R. Davis	Philadelphia, USA	33	m	NLPHL with progression to THRLBCL after R-CHOP in the spleen	NLPHL pattern E as relapse in the spleen from previous NLPHL	NLPHL, pattern E
283	Thomas Menter	Basel, CH	15	m	Grey zone of classical Hodgkin lymphoma and nodular lymphocyte predominant Hodgkin lymphoma	NLPHL, pattern C and E, CD30+	NLPHL, pattern C and E
313	Sara Zadeh	Stanford, US	40	m	Focal areas of nodular lymphocyte predominant Hodgkin's lymphoma (classic B-cell rich nodular pattern) arising in a background of reactive follicular hyperplasia with progressive transformation of germinal centers	focal NLPHL, pattern A and PTGC	NLPHL, pattern A and PTGC
319	Ana-Iris Schiefer	Vienna, Austria	27	m	THRLBCL with NLPHL features	NLPHL, pattern C, D and E, CD15+	NLPHL, pattern C, D and E
334	Joanna C. Dalland	Rochester, US	57	m	T-cell/Histiocyte-Rich Large B-cell Lymphoma-Like Transformation of Nodular Lymphocyte Predominant Hodgkin Lymphoma	NLPHL, A evolving into pattern E	NLPHL, pattern A and E
338	Marc G.Evans	Harvard, USA	19	m	Nodular Lymphocyte Predominant Hodgkin Lymphoma with Overlapping Features of Classic Hodgkin Lymphoma	IgD-positive NLPHL with small EBER+ cells and fibrosis	NLPHL, atter A and C
342	Anamarija M. Perry	Michigan, USA	35	f	Nodular lymphocyte predominant Hodgkin lymphoma with prominent sclerosis, variant morphologic pattern, and atypical T cells	NLPHL, pattern D	NLPHL, pattern D
349	Miguel A. Piris	Madrid, Spain	60	f	NLPHL with TCRBCL pattern; role of PD1 immunostaining	NLPHL, pattern D and E	NLPHL, pattern D and E
356	Dragan Jevremovic	Mayo, Rochester, US	49	f	Hodgkin lymphoma with overlapping features (CHL/NLPHL)	NLPHL, pattern A and C, CD30 weak +	NLPHL, pattern A and C
358	Ling Zhang	LeeMoffit, USA	64	m	Diffuse large B-cell Lymphoma Transformed from Nodular Lymphocyte Predominant Hodgkin Lymphoma with Aberrant expression of CD30 and Hodgkin Like Morphology	NLPHL, pattern C, CD30+ with transformation into DLBCL	NLPHL, pattern C and DLBCL
359	Sylvia Hartmann	Frankfurt, Germany	46	m	Nodular lymphocyte predominant Hodgkin lymphoma with transformation into T-cell/histiocyte rich large B-cell lymphoma in the spleen at progression/after therapy	NLPHL, pattern A, D and E, CD15+	NLPHL, pattern A, D and E
360	Adam R. Davis	UPenn, USA	35	f	Extremely Minimal Focal Involvement by Nodular Lymphocyte Predominant Hodgkin Lymphoma (NLPHL) in the Setting of Progressive Transformation of Germinal Centers (PTGC)	NLPHL, pattern A and PTGC	NLPHL, pattern A and PTGC
362	Rebecca Rojansky	Stanford, USA	74	m	CD15 positive nodular lymphocyte predominant Hodgkin lymphoma with focal variant pattern	NLPHL, pattern A and C, CD15+	NLPHL, pattern A and C
373	Biljana Grcar Kuzmanov	Ljubljana, Slovenia	19	m	NLPHL Type E	NLPHL, pattern C	NLPHL, pattern C
407	Anna Green	Guy's London, UK	52	m	Nodular Lymphocyte Predominant Hodgkin Lymphoma, progression to high grade B-cell lymphoma and the trouble with core biopsies	NLPHL, pattern A and variant patterns (not specified on available material ) and DLBCL component	NLPHL,pattern A and DLBCL
428	Rohit Sharma	MSKCC, USA	37	m	EBV+ Nodular Lymphocyte predominant Hodgkin Lymphoma	NLPHL, pattern C (dubious D), EBV+	NLPHL, pattern C
433	Ellen McPhail	Rochester, USA	60	f	Nodular lymphocyte predominant Hodgkin lymphoma with focal areas resembling follicular lymphoma, grade 3, likely representing clonal evolution	FL, partially NLPHL-like	FL, partially NLPHL
451	Andrew Wotherspoon	RoyMarsden, UK	61	m	Overlap between nodular lymphocyte predominant and classical Hodgkin lymphoma associated with EBV in LP cells	NLPHL, pattern A, EBV+	NLPHL, pattern A
461	Genevieve M. Crane	NY, USA	58	f	A diffuse form of nodular lymphocyte predominant Hodgkin lymphoma in a middle-aged patient with good response to therapy	NLPHL, pattern C and E	NLPHL, pattern C and E
501	Imran Siddiqi (Daniel Farrell)	LA, USA	48	f	Nodular lymphocyte predominant Hodgkin lymphoma (NLPHL) with prominent T-cell/histiocyte-rich large B-cell lymphoma (THRLBCL)-like variant pattern	NLPHL, pattern D and E	NLPHL, pattern D and E
504	Xiao-Qiu Li	Fudan, China	53	f	Hodgkin lymphoma, with features intermediate between classical form (CHL, lymphocyte-rich subtype) and nodular lymphocyte predominant subtype (NLPHL), complicated with area of diffuse large B-cell lymphoma (DLBCL)	NLPHL, pattern C and E, CD30+	NLPHL, pattern C and E
524	Imran Siddiqi	Southern Cal, USA	75	m	Lymphocyte-rich classic Hodgkin lymphoma or EBV positive nodular lymphocyte predominant Hodgkin lymphoma?	NLPHL, pattern A and C, CD30+, EBV+	NLPHL, pattern A and C
550	Rohit Sharma	MSKCC, USA	80	m	T-cell/ histiocyte-rich large B-cell lymphoma-like transformation of nodular lymphocyte predominant Hodgkin lymphoma	NLPHL, pattern E	NLPHL, pattern E
567	Irina Shupletsova	Moscow, Russia	40	m	40-year-old man with peripheral and intraperitoneal lymphadenopathy represented by Hodgkin lymphoma	NLPHL, pattern C and D, EBV+ , CD30+	NLPHL, pattern C and D
572	Sufang Tian	Wuhan, China	11	m	NLPHL or EBV-B-LPD?	NLPHL, pattern A, EBV+ (small cells)	NLPHL, pattern A
592	Monica Aldulescu	Chicago, USA	7	m	Nodular Lymphocyte-Predominant Hodgkin Lymphoma with Nodular Sclerosis Pattern and IgD Positivity	NLPHL, pattern C, IgD+, CD30+	NLPHL, pattern C
600	Madhu Menon	Detroit, USA	37	m	Nodular lymphocyte predominant Hodgkin lymphoma with T-cell/histiocyte-rich large B-cell lymphoma-like areas (NLPHL THRLBCL-like) and subsequent transformation to diffuse large B-cell lymphoma	NLPHL, pattern A, D and E and THRLBCL/DLBCL at relpase	NLPHL, pattern A, D and E and THRLBCL/DLBCL at relpase
604	Ridas Juskevicius	Nashvill, USA	41	m	T-CELL/HISTIOCYTE RICH LARGE B-CELL LYMPHOMA-LIKE TRANSFORMATION OF NODULAR LYMPHOCYTE PREDOMINANT HODGKIN LYMPHOMA	NLPHL, pattern A and E	NLPHL, pattern A and E
631	Qingming Jiang	Chongquin, China	62	m	THRLBCL mimic Nodular lymphocytic predominant Hodgkin lymphoma	NLPHL, pattern A	NLPHL, pattern A
641	Rongying Li	Houston, USA	31	m	The Transformation of Nodular Lymphocyte Predominant Hodgkin Lymphoma Presents as Diffuse Large B-cell Lymphoma in Lymph Node and T-cell/Histiocyte-Rich Large B cell Lymphoma in Bone Marrow	NLPHL, pattern A and DLBCL and NLPHL pattern E in the bone marrow	NLPHL, pattern A
645	Yara Banz	Basel, CH	36	m	A problem case of nodular lymphocyte predominant Hodgkin lymphoma	NLPHL, pattern E	NLPHL, pattern E
650	John R. Goodlad	Glasgow, UK	75	m	Nodular lymphocyte predominant Hodgkin lymphoma: clinical significance and diagnostic dilemmas of variant histological patterns	NLPHL, D and E	NLPHL, D and E
675	Cristiane R. Ferreira	SaoPaulo, Brasil	50	m	Lymphocyte predominance Hodgkin lymphoma, patterns D and E	NLPHL, pattern D and E, EBV+ (small cells)	NLPHL, pattern D and E
692	Dominik Nann	Tubingen, Germany	38	f	„Grey zone“ Hodgkin lymphoma with features between nodular lymphocyte predominant Hodgkin lymphoma and lymphocyte-rich classic Hodgkin lymphoma	NLPHL, pattern C and D, EBV+, CD30+, defective B-cell phenotype	NLPHL, pattern C and D
698	Tapan M. Bhavsar	George WashU, USA	31	m	Transformation of nodular lymphocyte predominant Hodgkin lymphoma to diffuse large B-cell lymphoma in the same biopsy	DLBCL, arrising in a background of NLPHL	DLBCL, arrising in NLPHL
724	Birgitta Sander	Stockholm, Sweden	37	m	Nodular lymphocyte predominant Hodgkin lymphoma or T cell/histocyte rich large B cell lymphoma?	NLPHL, pattern A and E	NLPHL, pattern A and E
728	Patricia M. Palmic	Paris, France	25	m	Nodular lymphocyte predominant Hodgkin Lymphoma : which pattern ?	NLPHL, pattern D and E	NLPHL, pattern D and E
739	Maria Vergara-Lluri	LA, USA	30	m	“Nodular” LPHL with absence of CD21/CD23 tumoral FDC networks, multiple variant patterns, and clinically aggressive disease	NLPHL, pattern D, F and E	NLPHL, pattern D, F and E
753	Mihai Merzianu	Buffelo, USA	42	m	Nodular lymphocyte predominant Hodgkin lymphoma with increased CD30-positive cells	NLPHL, pattern not possible on submitted material	NLPHL, pattern not possible on submitted material
764	Kedar V. Inamdar	Detroit, USA	25	m	B-cell lymphoma with features intermediate between nodular lymphocyte predominant Hodgkin lymphoma (NLPHL) and T-cell/histiocyte-rich large B-cell lymphoma (THRLBCL) ; favor T-cell/histiocyte rich large B-cell lymphoma	NLPHL, pattern E	NLPHL, pattern E
777	Gabriel Olmedilla	Madrid, Spain	8	m	Pediatric NLPHL with a diffuse "T cell/histiocyte-rich B-cell lymphoma-like" pattern	NLPHL, pattern D and E, EBV+ (small cells)	NLPHL, pattern D and E
780	Bettina Bisig	Lausanne Switzerland	75	f	PTCL, TFH with CHL and NLPHL-like areas	PTCL with TFH phenotype with CHL and NLPHL-like areas	PTCL with TFH phenotype
781	Laurence De Leval	Lausanne, Switserland	31	m	Fatal neurological deterioration in a patient with nodular lymphocyte predominant Hodgkin lymphoma	NLPHL, pattern D and E (CD20 negative), transformed to DLBCL	NLPHL, pattern D and E and subsequent DLBCL
782	Catherine Chassagne-Clement	Lyon, France	7	m	A case of NLPHL overlapping with TCRBCL	NLPHL A and C	NLPHL A and C
795	Merit Hanna	Aukland, New Zealand	19	m	A case of NLPHL presenting with progressive transformation of germinal centres in lymph node & ITP in the bone marrow	NLPHL, pattern E	NLPHL, pattern E
798	Flavia Ultimescu	Bucharest, Roumania	11	m	EBV positive nodular lymphocyte-predominant Hodgkin lymphoma in a pediatric patient	NLPHL, pattern A, EBV+, IgD+, CD30+, defective B-cell phenotype	NLPHL, pattern A
801	Daniel Boyer	Michigan, USA	59	m	EBV-positive nodular lymphocyte predominant Hodgkin lymphoma	NLPHL, pattern A, EBV+, CD30+, defective B-cell phenotype	NLPHL, pattern A
804	Laura Brown	SF, USA	57	m	Nodular lymphocyte predominant Hodgkin lymphoma with variant histology and unusual immunophenotype.	NLPHL, pattern A, B and F, CD30+	NLPHL, pattern A, B and F
808	Sarra Yacoub	Strasbourg, France	19	m	Nodular lymphocyte predominant Hodgkin lymphoma diffuse pattern versus T-cell/histiocyte-rich large B-cell lymphoma - a diagnostic challenge in lymph node biopsy	NLPHL, pattern E	NLPHL, pattern E
